# Supplementary material for: Phenylketonuria Alters the Prefrontal Cortex Genome-Wide Expression Profile Regardless of the Mouse Genetic Background
Source: Cells. 2026 Jan 24;15(3):227. doi: 10.3390/cells15030227 (PMC12896771; doi:10.3390/cells15030227)
Supplement: Supplementary file 1 [file cells-15-00227-s001.zip]

Archive with 1 entries (1 files):
- cells-4028236-supplementary.pdf
